# Supplementary material for: Genetic or therapeutic neutralization of ALK1 reduces LDL transcytosis and atherosclerosis in mice
Source: Nat Cardiovasc Res. 2023 May 11;2(5):438–48. doi: 10.1038/s44161-023-00266-2 (PMC11358031; doi:10.1038/s44161-023-00266-2)
Supplement: Supplementary file 3 — Statistical source data. [file 44161_2023_266_MOESM3_ESM.xlsx]

## Sheet: Sheet1
1a. Microarray			1b. Single cell seq				1d. Lesion area			1f. ApoB area
Control	Athero.		id	features.plot	pct.exp		ALK1 f/f	ALK1 iΔaEC		ALK1f/f LDLR KO	ALK1iΔaEC LDLR KO
300.571	261.764		2_PA	ACVRL1	23.0171		20.543	8.2345		106.24	26.35
141.628	147.286		2_PA	SCARB1	18.6625		18.343	6.34367		78.42	33.23
104.066	165.84		2_PA	LDLR	12.1825		19.433	5.26545		97.52	19.97
94.7222	177.228		2_AC	ACVRL1	41.1003		14.865	5.86765		89.34	28.45
144.744	150.792		2_AC	SCARB1	0.323625		17.953	7.37356		86.43	32.43
132.983	200.607		2_AC	LDLR	15.534		18.456	9.37465		114.64	23.56
159.633	196.775		9_PA	ACVRL1	35.4839		18.345	9.236
157.331	205.314		9_PA	SCARB1	1.07527		15.755	7.244
122.511	167.126		9_PA	LDLR	15.0538		14.343	6.425
125.7	184.934		9_AC	ACVRL1	36.2625		16.495	8.453
145.935	209.145		9_AC	SCARB1	0.667408		17.386	7.352
227.005	236.129		9_AC	LDLR	9.34372		18.435	8.396
165.608	186.045		15_PA	ACVRL1	31.5789
150.871	216.668		15_PA	SCARB1	2.25564
165.791	214.9		15_PA	LDLR	9.77444
198.615	247.197		15_AC	ACVRL1	41.3534
161.992	172.899		15_AC	SCARB1	2.25564
195.564	214.152		15_AC	LDLR	13.7845
169.084	206.835
144.749	225.36
178.776	146.264
147.786	159.456
89.4686	110.312
117.201	141.636
110.652	165.997
125.865	117.624
109.47	171.672
127.082	157.358
120.827	103.665
80.3753	105.888
135.698	206.934
122.503	144.985
1h. ApoB100			1i. ApoB48			1k. Lesion area
ALK1f/f LDLR KO	ALK1iΔaEC LDLR KO		ALK1f/f LDLR KO	ALK1iΔaEC LDLR KO		ALK1f/f LDLR KO	ALK1iΔaEC LDLR KO
75.6626	50.5726		109.691	19.9829		30.421	8.385
98.5168	60.4143		94.1832	22.2446		28.466	7.348
125.821	61.8274		96.1261	19.2525		29.745	7.49
						29.853	14.532
						39.526	16.756
						38.639	13.478
						25.94	15.382
						27.91	14.931
						26.69	18.354
						28.952	19.427
						24.947	20.372
