# Supplementary material for: Genetic or therapeutic neutralization of ALK1 reduces LDL transcytosis and atherosclerosis in mice
Source: Nat Cardiovasc Res. 2023 May 11;2(5):438–48. doi: 10.1038/s44161-023-00266-2 (PMC11358031; doi:10.1038/s44161-023-00266-2)
Supplement: Supplementary file 4 — Statistical source data. [file 44161_2023_266_MOESM4_ESM.xlsx]

## Sheet: Sheet1
Figure 2
	2c. BMP9-Ab					2d. BMP10-Ab
1st Injection		2nd Injection			1st Injection		2nd Injection
5.5	0	1.1	1.1		4.8	0.3	1.5	1.5
18.5	24.6	16	24.4		29.8	25	27.7	28
19.9	25.5	82	63.7		29.5	25	74.3	69.8
	2e. DiI-LDL uptake						2f. DiI-LDL uptake
IgG	2.5	5	10	20		IgG	siALK1	mAb2	mAb2+siALK1
92.65	89.42	78.5	60.23	58.3		101.7	52.6	57.2	50.2
95.77	88.99	74.6	62.43	51.4		99.7	54.2	51.4	49.3
93.66	94.23	79.64	61.53	52.4		92.8	55.8	49.2	48.7
91.95	94.22	72.43	69.53	57.4		96.7	48.2	50.2	51.4
						95.7	49.5	58.9	47.2
						104.3	47.7	57.4	48.3
2g. Transcytosis event				2h. DiI-LDL uptake
IgG	mAb2			IgG	mAb2
19.8	3.8			99.32	49.76
17.8	14.8			100.2	48.46
18.8	14.8			98.43	46.87
16.8	16.8			89.76	47.8
21.8	3.8
38.8	2.8
15.8	4.8
28.8	9.8
22.8	8.8
23.8	8.8
6.66667	20.6667
15.6667	0
20.6667	10.6667
19.6667	10.6667
9.66667	7.66667
11.6667	10.6667
17.6667	14.6667
21.6667	18.6667
23.6667	1.66667
22.6667	9.66667
