# Supplementary material for: Genetic or therapeutic neutralization of ALK1 reduces LDL transcytosis and atherosclerosis in mice
Source: Nat Cardiovasc Res. 2023 May 11;2(5):438–48. doi: 10.1038/s44161-023-00266-2 (PMC11358031; doi:10.1038/s44161-023-00266-2)
Supplement: Supplementary file 5 — Statistical source data. [file 44161_2023_266_MOESM5_ESM.xlsx]

## Sheet: Sheet1
Figure 3
3b. Lesion area				3d. ORO, Root				3d. ORO, BCA
PBS	IgG	mAb2		PBS	IgG	mAb2		PBS	IgG	mAb2
19.65	23.41	9.93		79.4836	107.122	60.4758		131.37	85.3663	41.1646
18.52	23.17	9.73		107.061	99.6084	54.9318		88.8693	100.532	59.2867
22.43	20.63	5.23		97.7198	98.3899	63.9077		106.769	108.044	57.4643
25.64	21.76	8.75		116.992	108.767	87.6675		133.274	97.252	37.3174
22.86	20.18	7.14		117.418	110.615	74.1833		80.608	118.816	69.188
	22.61	11.73			75.8079	81.7784		65.9686	120.78	45.8824
	23.17	12.21			99.6896	93.5161			69.2083	81.5192
	24.9	10.18
	21.48	13.21
	22.62	11.93
	20.71	10.41
3g. ApoB				3i. CD68				3k. Necrotic core				3l. Collagen content
PBS	IgG	mAb2		PBS	IgG	mAb2		PBS	IgG	mAb2		PBS	IgG	mAb2
102.424	67.334	55.8038		119.495	95.042	78.8175		109.235	82.799	68.986		107.856	79.364	46.966
72.3681	79.7791	43.8139		105.306	87.763	58.3088		99.352	110.647	73.97		99.64	116.079	58.486
121.781	123.768	51.063		75.1999	77.4622	81.8305		106.965	97.839	71.369		95.743	101.686	52.968
150.873	76.8637	17.6543		97.3453	75.2655	69.4561		98.23	91.79	67.353		92.843	98.037	55.827
73.9483	64.3792	21.9048		89.3413	94.2346	68.9567		91.521	80.387	66.836		95.847	89.596	47.737
78.6059	88.9936	55.3967		75.4572	84.6462	67.2541		94.769	99.058	60.827		108.375	90.585	50.362
	106.889	22.1368
