# Supplementary material for: Genetic or therapeutic neutralization of ALK1 reduces LDL transcytosis and atherosclerosis in mice
Source: Nat Cardiovasc Res. 2023 May 11;2(5):438–48. doi: 10.1038/s44161-023-00266-2 (PMC11358031; doi:10.1038/s44161-023-00266-2)
Supplement: Supplementary file 6 — Statistical source data. [file 44161_2023_266_MOESM6_ESM.xlsx]

## Sheet: Sheet1
Figure 4
4a. Total cholesterol				4b. Triglyceride				4d. Lesion area				4f. ORO area
PBS	IgG	mAb2		PBS	IgG	mAb2		PBS	IgG	mAb2		PBS	IgG	mAb2
1291.85	161.373	148.498		236.667	143.333	126.667		23.682	22.522	20.423		99.2	89.3	70.2
1090.13	191.416	202.575		243.333	156.667	143.333		25.103	21.524	18.367		97.5	88.4	65.2
961.373	116.738	143.348		250	123.333	170		24.721	20.423	19.932		95.8	83.2	66.7
	122.747	134.764			106.667	126.667			22.483	18.273			81.2	68.2
	174.943	136.481			186.667	120			24.135	16.483			80.3	62.2
	163.476	124.378			140	156.667			21.332	17.353			82.1	64.3
	132.586	173.795			175.698	134.946			21.642	16.795
	152.737	184.748			201.476	184.836			22.173	19.859
	128.797	197.347			126.947	127.936			22.621	18.946
		114.584			127.586	162.593			20.915	21.853
4g. Total cholesterol				4h. Triglyceride				4j. Lesion area				4l. ORO area
IgG	mAb2			IgG	mAb2			IgG	mAb2			IgG	mAb2
545.064	570.816			300.023	225.455			26.4032	21.0064			96.3	56.2
742.489	1266.09			270.152	290.513			29.4307	19.608			99.4	55.2
669.528	1193.13			395.424	680.113			27.31	23.6056			87.4	52.3
587.983	1201.72			270.001	200.96			25.6134	19.1213			89.3	48.6
729.614	695.279			425.523	235.363			31.0882	17.2598			92.5	54.2
399.142	1459.23			200.069	285.536			26.9882	18.0731			94.1	52.6
1055.79	952.79			280.602	220.535			28.8058	21.8758
1532.19	712.446			250.101	200.774			29.3917	19.0742
1438.23	1328.24			310.534	265.837			28.2192	21.5288
894.137	842.629			280.453	225.244			30.5447	22.243
927.252	799.362			215.343	360.344			31.0346	20.5985
1262.35	1103.63			320.853	530.453			28.0274	21.0047
