# Supplementary material for: Genetic or therapeutic neutralization of ALK1 reduces LDL transcytosis and atherosclerosis in mice
Source: Nat Cardiovasc Res. 2023 May 11;2(5):438–48. doi: 10.1038/s44161-023-00266-2 (PMC11358031; doi:10.1038/s44161-023-00266-2)
Supplement: Supplementary file 7 — Statistical source data. [file 44161_2023_266_MOESM7_ESM.xlsx]

## Sheet: Sheet1
Extended Data Fig. 1
ED 1c. ALK1 intensity			ED 1d. VE-cad intensity			ED 1c. ALK1 intensity			ED 1h. RVSP
CD	WD		CD	WD		ALK1 f/f	ALK1 iΔaEC		ALK1 f/f	ALK1 iΔaEC
98.47	174.7		123.75	79.85		0.853314	0.0180907		18.6572	20.9528
93.85	194.73		90.53	83.64		0.838181	0.0288556		22.2815	25.2931
89.15	162.52		80.97	68.98		1.30851	0.0266078		24.7934	23.4341
78.94	179.36		107.86	81.53					23.3107	22.9465
109.96	158.26		96.74	89.62
121.64	188.36		98.95	76.48
