# Supplementary material for: Genetic or therapeutic neutralization of ALK1 reduces LDL transcytosis and atherosclerosis in mice
Source: Nat Cardiovasc Res. 2023 May 11;2(5):438–48. doi: 10.1038/s44161-023-00266-2 (PMC11358031; doi:10.1038/s44161-023-00266-2)
Supplement: Supplementary file 8 — Statistical source data. [file 44161_2023_266_MOESM8_ESM.xlsx]

## Sheet: Sheet1
Extended Data Fig. 2
ED 2b. Weight			ED 2c. Total cholesterol			ED 2d. Triglyceride
ALK1 f/f	ALK1 iΔaEC		ALK1 f/f	ALK1 iΔaEC		ALK1 f/f	ALK1 iΔaEC
43	32.2		510.802	591.489		318.983	211.256
35.3	38.8		539.607	536.498		96.5342	255.326
34	33		428.642	495.908		172.782	204.261
42.3	39.5		505.565	543.208		130.111	107.727
32.1	32.8		517.185	518.494		171.383	259.523
31.2	26.1		582.815	581.833		246.932	214.754
42.03	43.2		747.679	704.963		453.026	95.1351
38.7	41.7		950.336	873.255		530.357	62.8571
41.8	39.9		1118.95	779.153		86.7606	114.4
44.68	40.4		774.657	1050.86		284.625	311.667
45.78	45.1		870.686	826.686		155.833	144.138
39.6	44.6		866.832	833.11		301.19	152.857
ED 2h. ORO Root			ED 2i. ORO BCA			ED 2k. CD68
ALK1 f/f	ALK1 iΔaEC		ALK1 f/f	ALK1 iΔaEC		ALK1 f/f	ALK1 iΔaEC
118.908	43.2711		65.3464	21.3915		80.502	9.83755
60.6647	55.0488		95.7976	31.7336		100.631	34.0362
63.0791	46.7832		115.389	33.1402		125.972	24.6466
120.981	47.9533		101.43	68.8327		92.8946	14.8303
136.368	66.1554		83.0249	29.2564		94.2845	40.2615
89.3284	46.8401		103.991	20.2781		88.4813	38.5792
