# Supplementary material for: Genetic or therapeutic neutralization of ALK1 reduces LDL transcytosis and atherosclerosis in mice
Source: Nat Cardiovasc Res. 2023 May 11;2(5):438–48. doi: 10.1038/s44161-023-00266-2 (PMC11358031; doi:10.1038/s44161-023-00266-2)
Supplement: Supplementary file 9 — Statistical source data. [file 44161_2023_266_MOESM9_ESM.xlsx]

## Sheet: Sheet1
Extended Data Fig. 3
ED 3a. Systolic pressure												ED 3b. Diastolic pressure
ALK1f/f LDLR KO						ALK1iΔaEC LDLR KO						ALK1f/f LDLR KO						ALK1iΔaEC LDLR KO
125.616	126.173	124.29	115.001	114.16		127.453	124.189	120.755	105.358			91.1462	112.425	81.8509	90.5367	88.379		93.2667	98.3968	101.464	87.0971
131.493	134.745	131.781	117.287	122.157		133.887	133.612	119.892	111.588			96.0356	121.166	83.6618	93.9926	95.5685		99.6003	107.37	102.761	93.9064
116.794	114.727	115.917	110.246	103.884		119.547	112.983	121.608	99.5512			84.2327	101.05	81.3447	86.0053	78.3761		85.9726	88.6697	103.631	81.6567
133.629	153.989	127.207	117.929	122.273		132.508	143.149	119.88	109.421			96.7531	120.281	81.8223	95.0838	95.2634		98.4227	103.194	86.9937	88.7075
125.617	126.175	124.292	115.002	114.162		127.454	124.19	120.751	105.359			91.1474	112.427	81.8513	90.5379	88.3804		93.2681	98.3982	101.461	87.0981
133.629	153.989	127.207	117.929	122.273		132.508	143.149	119.88	109.421			96.299	137.331	77.9454	92.0658	96.0769		97.0058	108.63	100.485	89.6981
120.578	117.955	119.883	111.45	111.482		125.38	120.251	122.748	102.369			85.6471	98.8442	83.2074	85.1624	87.0794		90.4041	91.7598	105.094	81.5125
132.201	113.135	138.788	121.399	122.803		132.813	131.459	110.016	107.379			95.2833	95.6372	87.5101	93.6625	95.7631		97.1166	103.424	90.9297	86.8327
120.46	109.211	134.478	112.03	113.015		124.054	117.539	118.762	104.331			85.8159	94.3056	99.1418	85.835	86.501		89.2125	91.9539	101.136	82.5098
ED 3d. ALK1 intensity			ED 3e. VE-cad intensity			ED 3f. VE-cad			ED 3g. PECAM-1			ED 3h. ALK1
ALK1f/f LDLR KO	ALK1iΔaEC LDLR KO		ALK1f/f LDLR KO	ALK1iΔaEC LDLR KO		ALK1f/f LDLR KO	ALK1iΔaEC LDLR KO		ALK1f/f LDLR KO	ALK1iΔaEC LDLR KO		ALK1f/f LDLR KO	ALK1iΔaEC LDLR KO
102.46	13.72		122.72	94.63		1.14664	0.992292		1.14782	0.209959		0.863132	0.301663
94.74	9.47		90.53	89.58		1.32062	0.935369		0.682755	1.97985		1.38602	0.149021
92.69	11.05		84.85	91.36		0.91705	1.07177		1.16943	0.442475		0.750849	0.195736
98.58	12.62		97.49	79.52
86.48	11.48		92.64	74.5
89.97	10.73		93.72	130.2
ED 3k. Fluorescence
ALK1f/f LDLR KO	ALK1iΔaEC LDLR KO
69.1764	32.8371
127.617	57.9259
103.207	21.4809
91.1566	45.1964
99.7815	52.1565
110.166	53.4897
