# Supplementary material for: Genetic or therapeutic neutralization of ALK1 reduces LDL transcytosis and atherosclerosis in mice
Source: Nat Cardiovasc Res. 2023 May 11;2(5):438–48. doi: 10.1038/s44161-023-00266-2 (PMC11358031; doi:10.1038/s44161-023-00266-2)
Supplement: Supplementary file 10 — Statistical source data. [file 44161_2023_266_MOESM10_ESM.xlsx]

## Sheet: Sheet1
Extended Data Fig. 4
ED 4a. Total cholesterol			ED 4b. Triglyceride				ED 4c. Weight			ED 4d. Total cholesterol			ED 4e. Triglyceride
ALK1f/f LDLR KO	ALK1iΔaEC LDLR KO		ALK1f/f LDLR KO	ALK1iΔaEC LDLR KO			ALK1f/f LDLR KO	ALK1iΔaEC LDLR KO		ALK1f/f LDLR KO	ALK1iΔaEC LDLR KO		ALK1f/f LDLR KO	ALK1iΔaEC LDLR KO
331.801	445.211		308.473	234.667			27.89	29.3		843.956	808.791		176	220.964
390.805	451.341		365.247	375.656			28.62	28.6		791.209	909.89		174.715	218.394
952.49	371.648		258.323	230.882			27.57	27.9		912.821	750.183		322.452	188.847
1023.75	1029.12		394.581	221.419			26.48	31.54		931.868	630.037		231.241	191.416
874.33	1003.07		363.355	240.344			30.91	29.52		1201.46	673.993		218.394	188.847
965.517	989.272		380.387	310.366			28.15	27.18		946.52	798.535		201.693	244.088
781.609	521.073		281.978	361.462			29.75	28.66		928.938	739.927		210.686	226.102
735.632	704.981		363.355	327.398			27.94	24.95		827.847	952.958		260.633	287.947
350.958	796.935		355.785	382.28			26.28	29.74		903.753	991.477		290.875	176.974
490.421	735.632		329.29	287.656			28.8	26.96		818.038	859.146		274.858	295.832
	545.594						25.94	27.5		738.589	759.827		225.185	262.744
ED 4f. Blood Glucose			ED 4h. ORO Root			ED 4h. ORO BCA			ED 4k. ApoB			ED 4m. CD68
ALK1f/f LDLR KO	ALK1iΔaEC LDLR KO		ALK1f/f LDLR KO	ALK1iΔaEC LDLR KO		ALK1f/f LDLR KO	ALK1iΔaEC LDLR KO		ALK1f/f LDLR KO	ALK1iΔaEC LDLR KO		ALK1f/f LDLR KO	ALK1iΔaEC LDLR KO
138	129		105.475	46.7816		102.232	45.726		88.3331	56.3568		105.452	39.218
174	152		95.8642	44.0739		99.2236	43.836		97.2381	51.5837		97.432	31.84
166	161		97.8092	58.5533		93.0465	54.115		99.4549	49.7549		97.142	40.127
153	173		89.4826	36.8787		96.5673	49.5654		94.6754	52.472		92.242	36.131
179	187		96.3727	45.3324		110.245	50.362		102.697	53.7936		103.96	31.925
			114.996	36.1541		103.567	42.856		117.456	42.7365		108.553	33.725
ED 4o. Necrotic core			ED 4p. Collagen content
ALK1f/f LDLR KO	ALK1iΔaEC LDLR KO		ALK1f/f LDLR KO	ALK1iΔaEC LDLR KO
99.433	35.352		97.574	58.23
97.241	40.232		112.836	64.156
98.241	42.33		95.856	63.145
106.52	45.163		99.243	55.253
107.523	39.464		92.534	62.353
94.242	37.936		102.634	59.357
