# Supplementary material for: Genetic or therapeutic neutralization of ALK1 reduces LDL transcytosis and atherosclerosis in mice
Source: Nat Cardiovasc Res. 2023 May 11;2(5):438–48. doi: 10.1038/s44161-023-00266-2 (PMC11358031; doi:10.1038/s44161-023-00266-2)
Supplement: Supplementary file 11 — Statistical source data. [file 44161_2023_266_MOESM11_ESM.xlsx]

## Sheet: Sheet1
Extended Data Figure 5
ED 5c. DiI-LDL uptake by Abs
IgG	1	2	3	4	5	6	7
99.32	97.34	64.24	78.55	99.55	89.34	98.65	99.2
98.24	89.99	69.44	80.35	97.24	99.97	89.99	89.96
99.23	92.43	65.44	82.45	95.35	93.12	96	96.35
98.76	99.43	76.23	79.34	91.43	94.34	93.55	94.65
102.52	98.52	45.63	67.35	88.24	84.74	99.5	99.3
99.41	88.3	58.23	78.3	93.35	99.5	94.5	97
115.93	91.42	52.74	81.42	97.63	94.26	96.3	96.35
85.35	94.23	55.21	69.63	95.24	91.6	97.3	84.2
ED 5e. mAb2 time
Control	0.0358144	0.0388944	0.0256747
Control	1.13443	1.25779	1.42883
Alk1-Fc	0.0504202	0.0947563	0.0502235
0.5	1.27122	1.38055	1.26627	1.11353	1.20929	1.10919
1	1.08139	1.17438	1.07717	1.14057	1.23866	1.13612
2	1.19336	1.29599	1.1887	1.10104	1.19573	1.09675
4	1.07319	1.16548	1.069	1.13295	1.23038	1.12853
8	1.1663	1.26661	1.16176	1.32504	1.439	1.31987
ED 5g. mAb2 Dose
Control	0.00777582	0.00795778	0.00771673
Control	1.12771	1.36346	1.2161
Alk1-Fc	0.0917492	0.0938961	0.0910519
0.5	1.14543	1.17224	1.13673	1.15143	1.17837	1.14268
1	1.13463	1.16118	1.12601	1.1485	1.17538	1.13978
5	1.08274	1.10807	1.07451	1.09431	1.11992	1.086
10	1.09141	1.11695	1.08312	1.19307	1.22099	1.184
20	1.17038	1.19776	1.16148	1.12504	1.15136	1.11649
ED 5i. mAb2 Dose
0		5		30		60
PBS	mAb2	PBS	mAb2	PBS	mAb2	PBS	mAb2
0.0100442	0.0125544	1.13672	1.11125	1.0277	1.20986	1.50645	1.49871
0.0102903	0.012862	1.56457	1.24583	1.30529	1.2395	1.13356	1.22808
0.00999066	0.0124875	1.13066	1.10373	1.20222	1.10341	1.20056	1.49232
		1.02035	1.13191	1.20661	1.22596	1.25893	0.916796
		1.20454	1.16944	1.43617	1.256	1.28977	1.29393
		1.01491	1.22375	1.20018	1.41943	1.25222	0.911909
ED 5k. BMP10 Dose
0		0.5		2.5		12.5
0.0212307	0.0169452	1.17575	1.0841	1.3282	1.29941	1.2326	1.23983
0.0217254	0.01734	1.10781	0.960559	1.35915	1.32969	1.26132	1.26871
0.0209717	0.0167385	1.15897	1.19907	1.312	1.28356	1.21757	1.2247
		1.0023	1.29752	1.41123	1.45642	1.29443	0.922783
		0.913032	0.997894	1.54644	1.2857	1.3246	0.944284
		1.18764	1.16328	1.49279	1.24109	1.27864	0.911525
ED 5m. mAb2 Dose with BMP10
Control	0.0160888	0.0165007	0.0160406
Alk1-Fc	0.0205599	0.0210862	0.0204982
0	1.4322	1.16118	1.3288	1.28247	1.21274	1.17892
1	1.17502	1.2051	1.3715	1.19081	1.22129	1.18723
5	1.36096	1.3958	1.35688	1.28445	1.31734	1.2806
10	1.25063	1.28264	1.24688	1.3973	1.43307	1.3931
20	1.3011	1.3982	1.1608	1.19757	1.16565	1.34011
