# Supplementary material for: Genetic or therapeutic neutralization of ALK1 reduces LDL transcytosis and atherosclerosis in mice
Source: Nat Cardiovasc Res. 2023 May 11;2(5):438–48. doi: 10.1038/s44161-023-00266-2 (PMC11358031; doi:10.1038/s44161-023-00266-2)
Supplement: Supplementary file 12 — Statistical source data. [file 44161_2023_266_MOESM12_ESM.xlsx]

## Sheet: Sheet1
Extended Data Fig. 6
ED 6b. DiI-LDL uptake
siCTRL
	siALK			siALK	siALK1		siALK1
		siSR-BI		siSR-BI		siSR-BI	siSR-BI
			siLDLR		siLDLR	siLDLR	siLDLR
99.1	60.2	64.6	35.4	52.5	32.6	35.2	28.4
101.2	57.2	62.3	38.2	46.2	36.3	31.1	25.3
101.5	52.7	61.7	34.6	43.7	32.2	29.3	27.6
99.2	61.4	58.2	31.6	51	34.1	30.5	29.3
95.1	56.3	56.2	27.3	50.1	30.2	31.4	27.8
105.2	59.4	59.6	30.2	45.2	29.6	28.3	26.7
