# Supplementary material for: Genetic or therapeutic neutralization of ALK1 reduces LDL transcytosis and atherosclerosis in mice
Source: Nat Cardiovasc Res. 2023 May 11;2(5):438–48. doi: 10.1038/s44161-023-00266-2 (PMC11358031; doi:10.1038/s44161-023-00266-2)
Supplement: Supplementary file 13 — Statistical source data. [file 44161_2023_266_MOESM13_ESM.xlsx]

## Sheet: Sheet1
Extended Data Fig. 7
ED 7b. %Fluorescence					ED 7d. P-smad
IgG	100	250	500		PBS	IgG	mAb2
109.291	74.3813	61.0475	59.2437		99	100	99
97.1472	79.1315	64.1585	46.7266		100	99	99
89.3645	83.9265	55.2537	48.3696		98	99	100
95.2047	69.2952	42.2698	55.8362		99	99	99
102.958	71.2823	50.9683	51.9365		100	100	99
					99	99	100
ED 7g. ALK1 intensity			ED 7h. VE-cad intensity			ED 7i. VE-cad fold			ED 7j. PECAM-1 fold			ED 7k. ALK1 fold
IgG	mAb2		IgG	mAb2		IgG	mAb2		IgG	mAb2		IgG	mAb2
124.26	131.95		105.85	91.48		1.0485	0.947535		1.06628	1.41992		0.925145	0.930931
90.58	85.7		89.75	78.37		0.799713	0.909072		1.23887	1.0509		0.904071	0.827088
99.52	88.9		88.96	114.85		0.953012	1		0.694854	1.36867		1.17078	1.21099
87.94	99.54		96.89	104.74
107.8	92.46		102.59	80.32
99.36	94.69		92.75	95.38
