# Supplementary material for: Genetic or therapeutic neutralization of ALK1 reduces LDL transcytosis and atherosclerosis in mice
Source: Nat Cardiovasc Res. 2023 May 11;2(5):438–48. doi: 10.1038/s44161-023-00266-2 (PMC11358031; doi:10.1038/s44161-023-00266-2)
Supplement: Supplementary file 14 — Statistical source data. [file 44161_2023_266_MOESM14_ESM.xlsx]

## Sheet: Sheet1
Extended Data Fig. 8
ED 8a. Weight				ED 8b. Total cholesterol				ED 8c. Triglyceride				ED 8e. Lesion area
PBS	IgG	mAb2		PBS	IgG	mAb2		PBS	IgG	mAb2		PBS	IgG	mAb2
28.5	26.8	29.8		830.327	947.974	720.261		216.013	133.74	121.417		15.4436	16.6532	8.45676
28.9	29.9	26.2		961.046	868.758	820.915		234.498	213.114	130.478		14.6543	14.3568	6.58768
26.9	30.1	30.3		801.569	769.673	980.131		203.69	136.639	177.232		17.5257	16.8764	7.34565
27.2	27.5	30.1		821.961	897.255	941.961		195.717	129.028	171.433		15.6532	17.3456	7.34679
29.4	26.6	28.2		957.377	943.529	832.418		153.637	205.14	157.661		16.8382	13.2349	6.23565
27.5	29.6	25.7		1008.46	772.811	793.203		168.709	188.83	234.86		12.5293	15.3457	5.23456
27.7	26.7	27.7		786.476	975.948	979.346		174.955	156.936	109.094		13.5929	12.9844	5.23454
	28.5	25.9			925.588	804.875			193.413	204.157			18.943	6.29471
	26.9	23.6			797.285	917.589			102.428	112.192			17.3027	5.23217
	25.6	25.1			864.377	874.365			128.204	149.232			13.7248	4.52374
	29.3	28.9			1017.43	1014.64			209.362	201.126			16.3984	7.23263
	30.9	30.3			886.245	737.386			196.493	196.746			17.1314	8.34245
ED 8g. ORO Root				ED 8h. ORO BCA				ED 8j. ApoB				ED 8l. CD68
PBS	IgG	mAb2		PBS	IgG	mAb2		PBS	IgG	mAb2		PBS	IgG	mAb2
89.1474	99.3247	51.9116		81.1139	69.1091	24.4579		101.533	88.5634	58.7463		95.1219	92.3756	73.4153
109.819	99.9334	62.0828		115.192	74.6071	29.7756		89.2425	105.337	60.2243		90.8512	101.501	70.3602
96.4745	82.3867	57.0716		98.6534	76.9037	31.5695		99.4521	99.6743	63.6356		93.8222	86.1233	75.9451
104.559	81.6174	72.1753		105.04	106.606	46.2076		98.2734	83.645	55.2246		85.1224	96.5673	89.5625
	83.9819	54.4174			120.579	45.3221		87.2318	115.354	49.353		89.2349	99.5643	90.4568
	88.3275	55.019			97.8354	41.7167		103.454	93.6488	51.4734		86.4536	89.1457	76.351
