# Supplementary material for: Genetic or therapeutic neutralization of ALK1 reduces LDL transcytosis and atherosclerosis in mice
Source: Nat Cardiovasc Res. 2023 May 11;2(5):438–48. doi: 10.1038/s44161-023-00266-2 (PMC11358031; doi:10.1038/s44161-023-00266-2)
Supplement: Supplementary file 15 — Statistical source data. [file 44161_2023_266_MOESM15_ESM.xlsx]

## Sheet: Sheet1
Extended Data Fig. 9
ED 9a. Weight				ED 9b. Total cholesterol				ED 9c. Triglyceride				ED 9d. Blood glucose
PBS	IgG	mAb2		PBS	IgG	mAb2		PBS	IgG	mAb2		IgG	mAb2
34.4	35.6	27.5		794.02	1034.09	1276.66		134.65	184.597	114.671		184	153
33.9	29.6	26.3		1031.59	741.504	981.575		214.565	154.629	144.639		152	145
30.2	40.1	28.8		909.054	861.54	871.543		124.66	334.438	164.618		147	218
31.5	30.7	26.5		956.568	1334.18	1061.6		174.607	84.703	174.607		214	168
34.8	28.8	34.4		824.029	1391.7	904.052		104.682	94.692	164.618		167	181
29.8	43.6	28.5		1254.15	921.557	1144.12		154.629	84.703	144.639
	33.5	35.5			1251.65	1344.18			114.671	124.66
	37.8	29.3			938.154	1058.7			145.826	114.678
	34.5	33.5			815.946	894.566			231.476	194.67
	32.4	37.6			783.186	905.696			229.581	216.682
	33.5	31.4			992.472	994.875			193.687	188.942
	32.7	31.4			859.357	1294.79			124.483	159.487
ED 9e. LDLR fold change							ED 9g. SREBF2 fold
WT	KO	Het	Het	Het			IgG	mAb2
none	none	PBS	IgG	mAb2			1.23535	1.83342
0.991	0.13	0.582	0.624	0.691			0.959891	1.30923
1.201	0.13	0.512	0.525	0.522			2.35588	1
1.01	0.18	0.64	0.592	0.479
0.997	0.11	0.595	0.599	0.582
0.985	0.12	0.557	0.586	0.512
