# Supplementary material for: Genetic or therapeutic neutralization of ALK1 reduces LDL transcytosis and atherosclerosis in mice
Source: Nat Cardiovasc Res. 2023 May 11;2(5):438–48. doi: 10.1038/s44161-023-00266-2 (PMC11358031; doi:10.1038/s44161-023-00266-2)
Supplement: Supplementary file 16 — Statistical source data. [file 44161_2023_266_MOESM16_ESM.xlsx]

## Sheet: Sheet1
Extended Data Fig. 10
ED 10b. Weight					ED 10c. Blood glucose
PBS	IgG	mAb2			IgG	mAb2
33.2	29.5	35.2			152	188
30.6	23.1	39.4			148	177
26.9	24.6	33.1			192	169
	28.2	30.1			182	124
	33.1	29.2			137	192
	34.2	24.3
	39.6	22.7
	36.1	26.2
	27.2	25.8
	24.8	24.8
ED 10e. ApoB				ED 10g. CD68
PBS	IgG	mAb2		PBS	IgG	mAb2
105.47	97.27	56.92		91.53	92.6	68.78
116.95	85.92	37.3		102.66	79.75	65.79
89.02	118.36	68.22		95.84	89.96	71.42
101.52	102.63	34.61		83.13	96.89	65.35
93.52	79.47	44.21		113.21	127.94	72.42
91.06	102.48	42.64		99.23	97.38	71.71
ED 10i. Necrotic core				ED 10j. Collagen content
PBS	IgG	mAb2		PBS	IgG	mAb2
99.5	92.3	77.2		98.7	99.3	76.7
89.3	88.1	79.1		89.3	98.1	86.9
94.1	90.3	77.9		94.6	95.2	88.6
	92.1	84.6			94.6	70.2
	87.3	82.6			88.8	68.8
	93.4	74.2			92.1	82.3
ED 10l. Necrotic core				ED 10m.Fibrous cap
PBS	IgG	mAb2		PBS	IgG	mAb2
99.37	101.42	89.53		97.45	99.58	125.84
89.47	95.23	82.64		104.57	85.98	110.63
92.73	88.52	79.37		89.46	89.93	99.62
	89.14	74.26			91.63	89.57
	92.53	68.25			90.36	97.99
	97.24	83.71			81.57	107.85
