# Supplementary material for: Genetic or therapeutic neutralization of ALK1 reduces LDL transcytosis and atherosclerosis in mice
Source: Nat Cardiovasc Res. 2023 May 11;2(5):438–48. doi: 10.1038/s44161-023-00266-2 (PMC11358031; doi:10.1038/s44161-023-00266-2)
Supplement: Supplementary file 17 — Statistical source data. [file 44161_2023_266_MOESM17_ESM.xlsx]

## Sheet: Sheet1
Extended Data Fig. 11
ED 11b. Weight			ED 11c. Blood glucose
IgG	mAb2		IgG	mAb2
33.7	30.8		183	183
40.2	32.3		168	204
31.6	42.5		188	193
32.7	31.4		193	157
33.1	26.2		176	169
25.2	23.5
24.7	25.6
29.3	28.4
31.6	25.8
24.7	33.8
36.3	37.1
32.7	36.2
ED 11e. ApoB			ED 11g. CD68
IgG	mAb2		IgG	mAb2
94.2	53.24		114.34	55.36
95.1	46.24		89.35	42.73
105.3	49.53		93.43	37.14
98.34	42.41		80.25	42.52
89.24	22.58		94.8	49.1
109.53	39.63		101.41	45.74
ED 11i. Necrotic core			ED 11j. Collagen content
IgG	mAb2		IgG	mAb2
106.4	110.3		108.3	79.2
96.3	103.5		100.5	34.6
94.8	87.4		98.3	29.5
98.2	93.2		99.4	57.3
82.4	94.7		88.5	69.7
120.6	90.7		101.3	55.2
ED 11l. Necrotic core			ED 11m. Fibrous cap
IgG	mAb2		IgG	mAb2
103.24	94.23		95.68	126.84
88.42	99.57		82.62	99.95
78.29	100.63		97.58	102.63
94.17	83.53		102.76	118.94
89.63	79.52		79.83	109.47
101.25	91.53		98.47	116.38
